# Supplementary material for: A Novel and Functionally Diverse Class of Acetylcholine-Gated Ion Channels
Source: J Neurosci. 2023 Feb 15;43(7):1111–24. doi: 10.1523/JNEUROSCI.1516-22.2022 (PMC9962794; doi:10.1523/JNEUROSCI.1516-22.2022)
Supplement: Table 4-3 — Expression overlap between fluorescent reporter strains and CeNGEN RNAseq expression data. Download Table 4-3, XLSX file. [file ns-JN-RM-1516-22-s04.xlsx]

## Sheet: Sheet1
Cell type	ggr-1 (lgc-57)	ggr-2 (lgc-58)	lgc-40	lgc-47	lgc-49	lgc-46	lgc-39	lgc-44	lgc-48	lgc-45	lgc-42	acc-1*
ADA	340.947
ADE		450.744		240.233											colour key:
ADF				323.342		43.796	111.009								present in reporter and cengen
ADL									-						present in cengen only
AFD					-										present in reporter only
AIB	392.754			825.206	123.221							499.513			no expression in reporter or cengen
AIY						97.737
AIZ					30.372	111.544									Values are expression level at threshold 4 to 2 decimal places
ALM			31.912				53.541								ref:
ALN					-										DOI: 10.1016/j.cell.2021.06.023
AQR					130.445		481.664
AS				609.221		205.977	489.797								* no reporter tested in this study
ASJ				236.002	-						15.525
AVA				691.649		44.882	1830.53
AVB				343.154
AVD				197.153		27.483	211.287
AVE		193.801		322.12	106.623	220.618	547.771
AVK							-				-
AVL							206.604
AVM	107.388		56.033			91.947
AWA	69.316			210.728
BAG			225.339
BDU	430.01		182.977
CAN										308.483
CEP		526.316			-
DA	254.178			170.073		193.438	141.934					152.052
DA
DA9	350.134			317.011		41.988					21.509	120.576
DB	492.302			302.508	53.352	198.502						161.393
DB01	353.13			223.531		116.455						211.593
DVC				193.162
FLP											19.961
HSN		194.892					109.342
I1						29.059
I2							326.339
I3		466.43	502.031	142.833		72.523	194.337
I4						66.82
I5											3.099
IL1		-
IL2	-
IL2_DV				284.81		111.529
IL2_LR			46.462	247.227		39.403
LUA					113.895
M1							102
M1						27.111
M2			464.296			38.115
M3	-		111.006	3918.72	223.674							767.927
M4						264.55
MC			68.873	246.716		113.037					-	253.214
MI			312.868									344.723
NONE								NONE
NSM				1613.36
OLL				1106.43
OLQ			-
PDA	159.075					23.871	67.431
PDB				144.273		100.69	303.623				7.537
PDE		49.223		541.978	59.654
PHA				255.212
PHC		-
PLM							423.31					151.252
PLN					-	66.702
PVC				150.611	398.324	64.075
PVD			75.95	394.724							17.705
PVM			56.308
PVN					366.644
PVQ		-			134.655						-
PVR	1243.93		197.102
PVW	174.942			245.722							18.631
RIA	147.995			385.838	95.042		138.41
RIB			752.231
RID				88.307		62.331
RIG					204.881	31.352
RIH					162.355	186.313
RIM		315.585	188.92	808.129
RIP	493.653
RIR						107.858
RIS		387.291		303.693			102.694
RIV				520.615							-
RMD_DV				1131.95		118.02						572.448
RMD_DV			383.717
RMD_LR		193.8		1613.97								515.783
RMF				1124.15
RMG		155.955
RMH	480.3
SAA				1417.59		127.059						497.691
SAB				418.44		77.449
SAB
SDQ		945.363		-
SIA	150.56	330.884		1245.97		105.805
SIB				828.341		89.533
SMB	397.677			558.551		34.901
SMD		892.801		2591.4		49.044						1033.92
URA	399.971	774.274		436.159		129.505	350.945
URB		343.469					614.973				21.331
URX					-	111.8
URY	518.012
VA	236.201					112.69	-
VA12	391.411					101.99					21.917
VB	322.026					73.653
VB01	167.511			184.736		40.967					10.536
VB02	168.752			141.31		49.608					6.045
VC	157.562	891.552
VC_4_5		324.673
VD_DD					118.998
